# Supplementary material for: The Advantage of Using an Optical See-Through Head-Mounted Display in Ultrasonography-Guided Needle Biopsy Procedures: A Prospective Randomized Study
Source: J Clin Med. 2023 Jan 8;12(2):512. doi: 10.3390/jcm12020512 (PMC9865023; doi:10.3390/jcm12020512)
Supplement: Supplementary file 1 [file jcm-12-00512-s001.zip]

Archive with 1 entries (1 files):
- jcm-2031737-supplementary.pdf
